# Supplementary material for: Comparative genomic analysis of translation initiation mechanisms for genes lacking the Shine–Dalgarno sequence in prokaryotes
Source: Nucleic Acids Res. 2017 Feb 21;45(7):3922–31. doi: 10.1093/nar/gkx124 (PMC5397173; doi:10.1093/nar/gkx124)
Supplement: Supplementary Data [file gkx124_Supp.zip]

Archive with 4 entries (4 files):
- nar-02696-h-2016-File006.pdf
- nar-02696-h-2016-File007.xls
- nar-02696-h-2016-File008.pdf
- nar-02696-h-2016-File009.pdf
