# Supplementary material for: Comparative genomic analysis of translation initiation mechanisms for genes lacking the Shine–Dalgarno sequence in prokaryotes
Source: Nucleic Acids Res. 2017 Feb 21;45(7):3922–31. doi: 10.1093/nar/gkx124 (PMC5397173; doi:10.1093/nar/gkx124)
Supplement: Supplementary Data [file gkx124_Supp.zip › nar-02696-h-2016-File007.xls]

## Sheet: Supplementary data
260 species used in this study
Abbreviation	Species	Phylum	Class	# of genes	# of non-SD genes	# SD genes	GC-content	*RSD (This study)	*RSD (Nakagawa et al. 2010)	PC1	PC2	PC3	DGnon-SD	DGrandom	DGSD	nSD-random (Wilcoxon p-value)	nSD-SD (Wilcoxon p-value)
Blon_NCC2705	Bifidobacterium longum NCC2705	Actinobacteria	Actinobacteridae	1727	224	1503	60.1	0.870295	0.732484	0.384541	-0.673865	-1.57129	-7.39643	-7.15235	-6.80053	0.4717	0.003101
Cdip_NCTC13129	Corynebacterium diphtheriae	Actinobacteria	Actinobacteridae	2265	383	1882	53.5	0.830905	0.650331	-1.40362	-2.48435	0.525433	-6.07285	-6.08151	-6.47481	0.2212	0.0005225
Ceff_YS314	Corynebacterium efficiens	Actinobacteria	Actinobacteridae	2998	565	2433	63	0.811541	0.589726	-4.67987	-1.70911	0.56758	-7.42991	-7.23998	-7.65491	0.4928	0.01014
Cglu_ATCC13032_UBIELEFELD	Corynebacterium glutamicum ATCC 13032	Actinobacteria	Actinobacteridae	3057	456	2601	53.8	0.850834	0.673209	-1.613	-1.58323	0.359918	-5.87807	-5.7952	-6.20269	0.8547	0.00156
Cjei_K411	Corynebacterium jeikeium K411	Actinobacteria	Actinobacteridae	2117	280	1837	61.4	0.867737	0.709967	-2.90319	-3.9153	-2.4348	-6.46	-6.50903	-6.86048	0.4416	0.01801
Faln_ACN14A	Frankia alni ACN14a	Actinobacteria	Actinobacteridae	6711	1252	5459	72.8	0.813441	0.581582	-4.96181	-1.67	-0.663705	-11.3199	-11.0998	-10.7336	0.4128	1.898e-06
Fran_CCI3	Frankia sp. CcI3	Actinobacteria	Actinobacteridae	4495	450	4045	70.1	0.899889	0.754616	-5.2953	-2.28747	-0.519682	-10.0276	-9.94185	-9.79528	0.7716	0.3051
Lxyl_CTCB07	Leifsonia xyli subsp. xyli str. CTCB07	Actinobacteria	Actinobacteridae	2030	440	1590	67.7	0.783251	0.544335	-4.47611	-1.85304	-1.40331	-9.47545	-9.58476	-8.91358	0.2244	0.003646
Mavi_PARATUBERCULOSIS_K10	Mycobacterium avium subsp. paratuberculosis K-10	Actinobacteria	Actinobacteridae	4249	771	3478	69.3	0.818546	0.591669	-4.35997	-1.84557	-1.47707	-9.92049	-9.60316	-9.31685	0.0917	1.706e-05
Mbov_AF212297	Mycobacterium bovis AF2122/97	Actinobacteria	Actinobacteridae	3919	693	3226	65.6	0.823169	0.605512	-3.36646	-2.51211	-0.760021	-9.49856	-9.00516	-8.99544	0.00166	0.001746
Mlep_TN	Mycobacterium leprae	Actinobacteria	Actinobacteridae	1605	337	1268	57.8	0.790031	0.575078	-3.47861	-1.83841	-0.614939	-8.12136	-7.81404	-7.97894	0.123	0.7398
Mtub_H37RV	Mycobacterium tuberculosis H37Rv	Actinobacteria	Actinobacteridae	3965	687	3278	65.6	0.826734	0.615385	-3.16308	-2.61238	-0.880063	-9.48166	-8.98365	-9.01226	0.0009676	0.002388
Myco_MCS	Mycobacterium sp. MCS	Actinobacteria	Actinobacteridae	5615	811	4804	68.4	0.855565	0.66073	-5.7372	-2.84339	-1.29669	-9.4254	-9.32765	-9.13578	0.7414	0.01631
Nfar_IFM10152	Nocardia farcinica IFM 10152	Actinobacteria	Actinobacteridae	5936	811	5125	70.7	0.863376	0.680256	-6.89798	-4.29283	-1.95443	-9.68915	-9.7298	-9.10646	0.3636	8.61e-07
Pacn_KPA171202	Propionibacterium acnes KPA171202	Actinobacteria	Actinobacteridae	2297	231	2066	60	0.899434	0.763169	-4.13226	-1.71323	0.198504	-7.3619	-7.55029	-7.78287	0.3397	0.06724
Rhod_RHA1	Rhodococcus sp. RHA1	Actinobacteria	Actinobacteridae	9145	1148	7997	67	0.874467	0.710443	-4.59726	-2.04348	-1.16508	-8.9716	-8.73305	-8.3053	0.5133	3.367e-08
Save_MA4680	Streptomyces avermitilis MA-4680	Actinobacteria	Actinobacteridae	7671	961	6710	70.7	0.874723	0.711381	-6.13318	-3.08558	-0.230302	-9.59168	-9.41558	-9.15075	0.4937	0.0003137
Scoe_A3	Streptomyces coelicolor	Actinobacteria	Actinobacteridae	8120	921	7199	72	0.886576	0.731897	-5.89023	-3.37052	0.408323	-9.59826	-9.71016	-9.14388	0.05399	0.0003274
Tfus_YX	Thermobifida fusca YX	Actinobacteria	Actinobacteridae	3109	250	2859	67.5	0.919588	0.796719	-6.01415	-1.4472	-0.579403	-8.1032	-8.30988	-8.45103	0.1418	0.03913
Twhi_TW0827	Tropheryma whipplei TW08/27	Actinobacteria	Actinobacteridae	783	186	597	46.3	0.762452	0.503193	0.849493	-2.35624	-3.45886	-5.97043	-5.84456	-6.57454	0.801	0.004866
Rxyl_DSM9941	Rubrobacter xylanophilus DSM 9941	Actinobacteria	Rubrobacteridae	3140	267	2873	70.5	0.914968	0.826115	-5.34234	-5.49002	0.60108	-9.89551	-9.82225	-9.52186	0.3988	0.2524
Sthe_IAM14863	Symbiobacterium thermophilum IAM 14863	Actinobacteria	Symbiobacterium.	3337	317	3020	68.7	0.905004	0.805514	-5.7846	-1.99675	-2.65628	-10.1748	-9.87111	-9.28225	0.696	0.0005084
Aaeo_VF5	Aquifex aeolicus VF5	Aquificae	Aquificales	1553	543	1010	43.3	0.650354	0.515776	2.45244	2.11157	0.411026	-4.19448	-4.4167	-5.44347	0.002962	2.2e-16
Bfra_NCTC9343	Bacteroides fragilis NCTC 9343	Bacteroidetes	Bacteroides(class)	4227	2811	1416	43.1	0.334989	0.120653	6.86546	1.76759	3.38581	-2.97185	-3.45011	-3.68251	2.2e-16	2.2e-16
Bthe_VPI5482	Bacteroides thetaiotaomicron VPI-5482	Bacteroidetes	Bacteroidetes(class)	4816	3131	1685	42.9	0.349875	0.12147	7.60928	1.89691	3.32825	-3.06958	-3.43103	-3.76142	2.2e-16	2.2e-16
Pgin_W83	Porphyromonas gingivalis W83	Bacteroidetes	Bacteroidetes(class)	1898	713	1185	48.3	0.624341	0.243414	9.62937	3.1951	4.61636	-3.62917	-3.95878	-4.90759	2.094e-06	2.2e-16
Chut_ATCC33406	Cytophaga hutchinsonii ATCC 33406	Bacteroidetes	Sphingobacteria	3784	2697	1087	38.8	0.287262	0.0856237	2.45796	0.904822	1.53889	-3.23999	-3.63932	-4.27507	2.2e-16	2.2e-16
Cabo_S263	Chlamydophila abortus S26/3	Chlamydiae	Chlamydiales	931	276	655	39.9	0.703545	0.529538	1.22433	0.676905	-2.80334	-3.89928	-4.36379	-4.89267	0.0003311	2.125e-11
Ccav_GPIC	Chlamydophila caviae GPIC	Chlamydiae	Chlamydiales	1004	270	734	39.2	0.731076	0.544821	1.28967	0.861647	-1.50522	-3.84593	-4.25447	-4.77752	0.00549	1.601e-09
Cfel_FEC56	Chlamydophila felis Fe/C-56	Chlamydiae	Chlamydiales	1011	284	727	39.3	0.71909	0.537092	1.89483	0.869155	-2.21126	-3.71585	-4.27701	-5.0099	1.621e-05	2.2e-16
Cmur_NIGG	Chlamydia muridarum Nigg	Chlamydiae	Chlamydiales	911	241	670	40.3	0.735456	0.548847	1.53201	-0.869139	-1.92012	-4.04149	-4.52636	-5.10149	8.966e-05	2.289e-13
Cpne_AR39	Chlamydophila pneumoniae AR39	Chlamydiae	Chlamydiales	1116	336	780	40.6	0.698925	0.489247	1.63614	-0.259746	-1.14074	-4.21905	-4.4367	-4.81167	0.03414	1.434e-06
Ctra_DUW3CX	Chlamydia trachomatis D/UW-3/CX	Chlamydiae	Chlamydiales	894	207	687	41.3	0.768456	0.591723	0.278427	-0.777289	-3.35093	-3.91353	-4.51323	-5.04949	0.0001632	6.196e-12
Psym_UWE25	Candidatus Protochlamydia amoebophila UWE25	Chlamydiae	Chlamydiales	2031	518	1513	34.7	0.744953	0.546036	3.0462	-0.425445	-1.4606	-3.99961	-4.16102	-4.54917	0.005377	5.319e-09
Cchl_CAD3	Chlorobium chlorochromatii CaD3	Chlorobi	Chlorobia	2002	1074	928	44.3	0.463536	0.290709	1.99577	2.17581	5.12781	-3.45661	-3.95612	-4.72037	4.059e-15	2.2e-16
Ctep_TLS	Chlorobium tepidum TLS	Chlorobi	Chlorobia	2255	988	1267	56.5	0.561863	0.325055	1.2611	0.638665	5.73156	-4.82189	-5.15499	-6.26164	5.202e-09	2.2e-16
Plut_DSM273	Pelodictyon luteolum DSM 273	Chlorobi	Chlorobia	2083	861	1222	57.3	0.586654	0.399904	0.191976	0.381226	7.91944	-4.13426	-4.89325	-5.86506	2.2e-16	2.2e-16
Deha_CBDB1	Dehalococcoides sp. CBDB1	Chloroflexi	Dehalococcoidetes	1446	174	1272	47	0.879668	0.755187	0.117068	-2.99499	-3.74177	-4.74713	-4.79557	-5.19316	0.2334	0.002167
Deth_195	Dehalococcoides ethenogenes 195	Chloroflexi	Dehalococcoidetes	1579	191	1388	48.9	0.879037	0.750475	0.654342	-1.84181	-0.931594	-4.98306	-4.93595	-5.44323	0.812	0.0109
Paer_IM2	Pyrobaculum aerophilum str. IM2	Crenarchaeota	Thermoprotei	2605	1081	1524	51.4	0.585029	0.353935	-4.57867	9.48569	4.20563	-5.87046	-5.89275	-7.17644	0.09663	2.2e-16
Saci_DSM639	Sulfolobus acidocaldarius DSM 639	Crenarchaeota	Thermoprotei	2223	855	1368	36.7	0.615385	0.376968	-1.15724	12.9694	-1.64881	-4.23205	-4.22961	-4.78209	0.8224	1.493e-09
Ssol_P2	Sulfolobus solfataricus P2	Crenarchaeota	Thermoprotei	2993	1037	1956	35.8	0.653525	0.360508	-1.91701	10.8624	-1.42778	-4.19595	-4.41342	-4.68681	0.0001616	3.233e-09
Stok_7	Sulfolobus tokodaii str. 7	Crenarchaeota	Thermoprotei	2826	1411	1415	32.8	0.500708	0.287686	-3.45495	12.3136	-1.72221	-4.20836	-4.22139	-4.68304	0.2278	4.029e-09
Gvio_PCC7421	Gloeobacter violaceus PCC 7421	Cyanobacteria	Chroococcales	4430	1108	3322	62	0.749887	0.536343	-3.69954	0.353142	0.855637	-6.7315	-7.25076	-7.50671	3.25e-12	2.2e-16
Selo_PCC6301	Synechococcus elongatus PCC 6301	Cyanobacteria	Chroococcales	2525	804	1721	55.5	0.681584	0.417426	-5.31228	-0.0279182	1.46565	-5.99179	-6.64727	-7.39012	6.049e-12	2.2e-16
Syne_CC9902	Synechococcus sp. CC9902	Cyanobacteria	Chroococcales	2304	871	1433	54.2	0.621962	0.377604	-4.30114	0.278779	2.476	-5.88289	-6.24218	-7.82156	0.001304	2.2e-16
Syne_PCC6803	Synechocystis sp.	Cyanobacteria	Chroococcales	3569	1564	2005	47.4	0.561782	0.357243	-2.6773	0.763856	3.85277	-3.84501	-4.57324	-5.48494	2.2e-16	2.2e-16
Telo_BP1	Thermosynechococcus elongatus BP-1	Cyanobacteria	Chroococcales	2475	733	1742	53.9	0.703838	0.498586	-4.00417	-0.519753	0.311964	-5.79782	-6.1937	-6.74585	5.852e-05	2.028e-15
Avar_ATCC29413	Anabaena variabilis ATCC 29413	Cyanobacteria	Nostocales	5657	2219	3438	41.4	0.607743	0.430794	1.57634	0.365482	1.30986	-3.57071	-3.94581	-5.02155	2.2e-16	2.2e-16
Nost_PCC7120	Nostoc sp. PCC 7120	Cyanobacteria	Nostocales	6132	2700	3432	41.3	0.559687	0.371657	1.00593	0.602693	0.938436	-3.93491	-4.28244	-5.07503	2.2e-16	2.2e-16
Tery_IMS101	Trichodesmium erythraeum IMS101	Cyanobacteria	Oscillatoriales	4451	2118	2333	34.1	0.524152	0.332285	4.00401	0.740961	-0.653003	-3.09056	-3.47936	-4.15044	2.2e-16	2.2e-16
Pmar_MED4	Prochlorococcus marinus subsp. pastoris str. CCMP1986	Cyanobacteria	Prochlorales	1711	1170	541	30.8	0.316189	0.153127	3.92517	1.34122	-1.96587	-3.1788	-3.4027	-4.29094	1.139e-05	2.2e-16
Dgeo_DSM11300	Deinococcus geothermalis DSM 11300	Deinococcus-Thermus	Deinococci	2857	626	2231	66.5	0.780889	0.627581	-10.5227	-4.75046	6.66204	-7.57476	-7.88771	-8.61999	0.007141	1.294e-10
Drad_R1	Deinococcus radiodurans R1	Deinococcus-Thermus	Deinococci	3101	938	2163	66.6	0.697517	0.496614	-8.70666	-4.31328	2.16324	-7.8581	-8.12163	-8.97064	0.0005275	6.379e-14
Tthe_HB27	Thermus thermophilus HB27	Deinococcus-Thermus	Deinococci	2202	271	1931	69.4	0.87693	0.731608	-10.1651	-5.60778	2.30009	-9.13321	-8.72231	-10.051	0.1269	3.529e-05
Aful_DSM4304	Archaeoglobus fulgidus DSM 4304	Euryarchaeota	Archaeoglobi	2407	844	1563	48.6	0.649356	0.497715	-7.76782	16.187	3.04915	-5.47026	-5.60525	-6.0721	0.0359	6.573e-09
Halo_NRC1	Halobacterium sp. NRC-1	Euryarchaeota	Halobacteria	2605	936	1669	65.9	0.640691	0.364299	-9.58304	8.35112	-0.779679	-7.83857	-7.95088	-9.27507	0.1764	2.2e-16
Hmar_ATCC43049	Haloarcula marismortui ATCC 43049	Euryarchaeota	Halobacteria	4240	1471	2769	61.1	0.653066	0.404481	-7.46034	8.56442	0.0896297	-6.97349	-6.92143	-8.17786	0.7682	2.2e-16
Hwal_DSM16790	Haloquadratum walsbyi	Euryarchaeota	Halobacteria	2646	1095	1551	47.9	0.586168	0.337491	-2.93052	7.69385	-0.511502	-5.16749	-5.19073	-6.47189	0.2955	2.2e-16
Npha_DSM2160	Natronomonas pharaonis DSM 2160	Euryarchaeota	Halobacteria	2822	1006	1816	63.1	0.643515	0.394047	-8.71226	13.5033	-0.0804257	-7.6505	-7.72888	-8.76283	0.4124	2.2e-16
Msta_DSM3091	Methanosphaera stadtmanae DSM 3091	Euryarchaeota	Methanobacteria	1534	191	1343	27.6	0.875489	0.769231	5.22746	4.32862	-2.25141	-3.15707	-3.55464	-3.48325	0.003283	0.02073
Mthe_DELTAH	Methanothermobacter thermautotrophicus str. Delta H	Euryarchaeota	Methanobacteria	1868	373	1495	49.5	0.800321	0.656852	-3.60411	4.48064	-1.73218	-5.1311	-5.24128	-5.91933	0.1873	8.452e-10
Mjan_DSM2661	Methanocaldococcus jannaschii DSM 2661	Euryarchaeota	Methanococci	1770	415	1355	31.3	0.765537	0.585311	-0.265432	2.79504	-2.88265	-4.23542	-4.29246	-4.39661	0.2607	0.1302
Mace_C2A	Methanosarcina acetivorans C2A	Euryarchaeota	Methanomicrobia	4507	1255	3252	42.7	0.721544	0.551143	-2.10926	3.6578	-2.2588	-4.74454	-4.83821	-5.07998	0.01798	8.685e-07
Mbar_FUSARO	Methanosarcina barkeri str. Fusaro	Euryarchaeota	Methanomicrobia	3625	589	3036	39.2	0.837517	0.721379	-3.10057	7.55512	-2.84909	-4.40458	-4.55753	-4.78762	0.07384	4.477e-05
Mbur_DSM6242	Methanococcoides burtonii DSM 6242	Euryarchaeota	Methanomicrobia	2273	411	1862	40.8	0.819182	0.703036	-2.80279	9.13513	-2.59811	-4.54063	-4.3797	-4.60403	0.3074	0.3218
Mhun_JF1	Methanospirillum hungatei JF-1	Euryarchaeota	Methanomicrobia	3138	704	2434	45.1	0.775653	0.576482	-1.73826	5.52663	-0.00558136	-4.59048	-4.65072	-5.76754	0.1307	2.2e-16
Mmaz_GOE1	Methanosarcina mazei Go1	Euryarchaeota	Methanomicrobia	3371	781	2590	41.5	0.768318	0.601009	-2.95002	3.35302	-2.95969	-4.57068	-4.82271	-5.07197	7.794e-06	1.265e-09
Paby_ORSAY	Pyrococcus abyssi GE5	Euryarchaeota	Thermococci	1782	281	1501	44.7	0.842312	0.763187	-9.05537	9.59311	-1.44303	-5.54591	-5.62844	-6.05307	0.3039	0.001218
Pfur_DSM3638	Pyrococcus furiosus DSM 3638	Euryarchaeota	Thermococci	2065	280	1785	40.8	0.864407	0.785956	-6.72084	9.28197	-1.77423	-5.32214	-5.08635	-5.47008	0.3976	0.1261
Phor_OT3	Pyrococcus horikoshii OT3	Euryarchaeota	Thermococci	2061	550	1511	41.9	0.733139	0.60262	-6.19267	5.35461	-1.78051	-5.22236	-5.48711	-5.75539	0.002136	7.982e-06
Tkod_KOD1	Thermococcus kodakarensis KOD1	Euryarchaeota	Thermococci	2306	155	2151	52	0.932784	0.883781	-12.6781	20.3828	3.98551	-5.59935	-5.68033	-6.99442	0.8103	1.236e-09
Ptor_DSM9790	Picrophilus torridus DSM 9790	Euryarchaeota	Thermoplasmata	1535	758	777	36	0.506189	0.360912	-2.72987	14.0695	0.2815	-3.86359	-3.83506	-4.76461	0.922	2.2e-16
Taci_DSM1728	Thermoplasma acidophilum	Euryarchaeota	Thermoplasmata	1478	493	985	46	0.666441	0.368742	-2.31877	7.96536	-1.41336	-5.00487	-4.93598	-5.79858	0.8855	3.598e-10
Tvol_GSS1	Thermoplasma volcanium GSS1	Euryarchaeota	Thermoplasmata	1526	469	1057	39.9	0.692661	0.445609	-3.06241	11.5446	-2.09874	-4.44136	-4.54608	-5.23359	0.2104	1.657e-10
Bant_STERNE	Bacillus anthracis str. Sterne	Firmicutes	Bacillales	5286	432	4854	35.4	0.918275	0.863602	-2.28233	0.836636	-4.65319	-4.78472	-4.75593	-4.12702	0.5368	5.624e-07
Bcer_ATCC14579	Bacillus cereus ATCC 14579	Firmicutes	Bacillales	5255	305	4950	35.3	0.94196	0.879543	-1.74244	-0.918142	-7.15203	-4.52623	-4.69085	-4.18566	0.05139	0.03074
Bcla_KSMK16	Bacillus clausii KSM-K16	Firmicutes	Bacillales	4087	112	3975	44.8	0.972596	0.936873	-1.81573	-2.87499	-6.67077	-6.18393	-5.85234	-4.99471	0.5484	2.341e-05
Bthu_KONKUKIAN	Bacillus thuringiensis serovar konkukian str. 97-27	Firmicutes	Bacillales	5197	340	4857	35.4	0.934578	0.884549	-2.06566	0.127981	-5.06449	-4.83118	-4.70899	-4.08984	0.384	5.994e-09
Saur_RF122	Staphylococcus aureus RF122	Firmicutes	Bacillales	2504	145	2359	32.8	0.942093	0.885383	2.77784	-2.91344	-6.66162	-4.33379	-4.23979	-4.09924	0.693	0.1999
Sepi_ATCC12228	Staphylococcus epidermidis ATCC 12228	Firmicutes	Bacillales	2485	302	2183	32	0.878471	0.820926	-0.660955	0.618012	-3.69915	-4.26225	-4.30249	-4.20087	0.108	0.5208
Shae_JCSC1435	Staphylococcus haemolyticus JCSC1435	Firmicutes	Bacillales	2694	119	2575	32.8	0.955828	0.915739	0.955038	-4.03747	-9.53415	-4.79244	-4.38601	-4.13771	0.2105	0.007335
Cace_ATCC824	Clostridium acetobutylicum ATCC 824	Firmicutes	Clostridia	3847	135	3712	30.9	0.964908	0.933455	1.24856	0.0976139	-3.01085	-3.92148	-4.13531	-3.63198	0.02011	0.4593
Cdif_630	Clostridium difficile 630	Firmicutes	Clostridia	3710	292	3418	29.1	0.921294	0.879515	0.382445	-0.564716	-4.57696	-3.88219	-4.02307	-3.49055	0.0537	0.003146
Chyd_Z2901	Carboxydothermus hydrogenoformans Z-2901	Firmicutes	Clostridia	2620	195	2425	42	0.925573	0.872137	1.00953	-2.20849	-2.79548	-5.13846	-5.02765	-5.11442	0.1797	0.2378
Cper_SM101	Clostridium perfringens phage phiSM101	Firmicutes	Clostridia	2631	155	2476	28.2	0.941087	0.902319	-0.0615568	-0.138446	-2.07013	-3.67742	-3.90404	-3.50727	0.09664	0.4328
Ctet_MASSACHUSETTS_E88	Clostridium tetani E88	Firmicutes	Clostridia	2432	498	1934	28.6	0.79523	0.706826	0.0929399	-0.446279	-3.47585	-4.17068	-4.14051	-3.5656	0.1848	1.177e-06
Dhaf_Y51	Desulfitobacterium hafniense Y51	Firmicutes	Clostridia	5060	699	4361	47.4	0.861858	0.746443	-3.22043	-1.82422	-2.5588	-5.76027	-5.71335	-5.35302	0.0692	0.03395
Swol_GOETTINGEN	Syntrophomonas wolfei subsp. wolfei str. Goettingen	Firmicutes	Clostridia	2504	127	2377	44.9	0.949281	0.903355	-2.30058	-5.22289	-1.71944	-6.04016	-5.68099	-4.9725	0.6722	0.001241
Tten_MB4T	Thermoanaerobacter tengcongensis MB4	Firmicutes	Clostridia	2588	186	2402	37.6	0.92813	0.873261	-1.42393	-0.252808	-1.34162	-4.79839	-4.91867	-4.41561	0.02035	0.3484
Efae_V583	Enterococcus faecalis V583	Firmicutes	Lactobacillales	3265	172	3093	37.4	0.94732	0.893109	0.248266	-1.17336	-3.74559	-4.97035	-4.6373	-3.97685	0.4662	6.767e-06
Laci_NCFM	Lactobacillus acidophilus NCFM	Firmicutes	Lactobacillales	1864	173	1691	34.7	0.907189	0.81706	1.93293	1.32437	-3.56084	-4.42486	-4.27162	-3.8395	0.9255	0.01688
Lbul	Lactobacillus delbrueckii subsp. bulgaricus ATCC 11842	Firmicutes	Lactobacillales	1562	141	1421	49.7	0.909731	0.815621	-0.0221868	-2.60288	-11.1241	-5.81773	-5.80748	-4.47776	0.9831	6.971e-11
Llac_IL1403	Lactococcus lactis subsp. lactis Il1403	Firmicutes	Lactobacillales	2266	228	2038	35.3	0.899382	0.771845	2.56829	-5.24473	-3.92953	-3.91228	-3.78138	-3.67022	0.6965	0.2143
Lpla_WCFS1	Lactobacillus plantarum WCFS1	Firmicutes	Lactobacillales	3052	153	2899	44.4	0.949869	0.887287	-0.0192313	0.36164	-2.0504	-5.77451	-5.49493	-4.70262	0.9243	0.000108
Saga_A909	Streptococcus agalactiae A909	Firmicutes	Lactobacillales	1996	151	1845	35.6	0.924349	0.842685	2.04947	-4.81072	-2.71108	-3.91126	-4.2264	-3.84986	0.06266	0.6681
Smut_UA159	Streptococcus mutans UA159	Firmicutes	Lactobacillales	1959	230	1729	36.8	0.882593	0.775396	1.28587	-3.95311	-3.17404	-4.17043	-4.16061	-4.04505	0.4137	0.9441
Spne_R6	Streptococcus pneumoniae R6	Firmicutes	Lactobacillales	2043	360	1683	39.7	0.823789	0.666177	-0.565932	0.415585	-3.46393	-4.70417	-4.75295	-4.28295	0.1861	0.002232
Spyo_SF370	Streptococcus pyogenes M1 GAS	Firmicutes	Lactobacillales	1696	150	1546	38.5	0.911557	0.813679	1.92849	-4.03213	-2.14966	-4.418	-4.33899	-4.01539	0.8779	0.08926
Sthe_LMG18311	Streptococcus thermophilus LMG 18311	Firmicutes	Lactobacillales	1889	424	1465	39.1	0.775543	0.618317	-2.12823	-2.19533	-2.95593	-5.16981	-4.78655	-4.54437	0.0845	0.0001273
Ayel_PHYTOPLASMA	Aster yellows witches'-broom phytoplasma AYWB	Firmicutes	Mollicutes	693	174	519	26.8	0.748918	0.58153	1.54998	-1.40529	-5.49538	-3.4046	-3.49761	-3.28671	0.1318	0.884
Mgal_R	Mycoplasma gallisepticum R	Firmicutes	Mollicutes	584	320	264	31.5	0.452055	0.239726	2.30514	1.14528	-6.26075	-3.55687	-3.45284	-3.67197	0.9748	0.4866
Mgen_G37	Mycoplasma genitalium G37	Firmicutes	Mollicutes	476	306	170	31.7	0.357143	0.130252	2.4423	1.81477	-1.66917	-3.4768	-3.61815	-3.80059	0.2221	0.04713
Mhyo_7448	Mycoplasma hyopneumoniae 7448	Firmicutes	Mollicutes	563	199	364	28.5	0.646536	0.460036	1.06407	-0.118823	-5.84128	-3.20704	-3.21966	-3.49423	0.551	0.05541
Mmob_163K	Mycoplasma mobile 163K	Firmicutes	Mollicutes	635	192	443	25	0.697638	0.592126	3.13289	-1.25072	-2.69707	-3.12083	-3.2554	-2.80406	0.1913	0.02653
Mmyc_MYCOIDES_SC	Mycoplasma mycoides subsp. mycoides SC	Firmicutes	Mollicutes	1016	258	758	24	0.746063	0.548228	3.18104	0.716604	-5.52135	-3.61667	-3.64726	-3.34604	0.2174	0.3052
Mpen_HF2	Mycoplasma penetrans HF-2	Firmicutes	Mollicutes	1037	348	689	25.7	0.664417	0.540984	1.57425	1.3167	-5.0025	-3.0977	-3.44871	-3.1656	1.064e-05	0.3172
Mpne_M129	Mycoplasma pneumoniae M129	Firmicutes	Mollicutes	687	380	307	40	0.44687	0.225619	1.29744	1.60091	0.0423824	-3.97184	-4.12947	-4.76059	0.003872	6.885e-06
Mpul_UABCTIP	Mycoplasma pulmonis	Firmicutes	Mollicutes	776	258	518	26.6	0.667526	0.537371	2.77829	0.00776764	-3.80936	-3.6062	-3.44805	-3.26313	0.5583	0.03479
Msyn_53	Mycoplasma synoviae 53	Firmicutes	Mollicutes	545	228	317	28.5	0.581651	0.4	2.14821	-0.145345	-4.4665	-3.19474	-3.19989	-3.27603	0.5572	0.2828
Oyel_PHYTOPLASMA	Onion yellows phytoplasma OY-M	Firmicutes	Mollicutes	754	185	569	27.7	0.754642	0.612732	0.41941	0.892756	-5.37394	-3.50432	-3.67505	-3.34851	0.1019	0.7065
Uure_3	Ureaplasma parvum serovar 3 str. ATCC 700970	Firmicutes	Mollicutes	611	127	484	25.5	0.792144	0.669394	4.30667	1.60611	-1.69002	-3.5189	-3.36965	-3.14091	0.7987	0.1187
Fnuc_ATCC25586	Fusobacterium nucleatum subsp. nucleatum ATCC 25586	Fusobacteria	Fusobacterium.	2067	428	1639	27.2	0.792937	0.697629	-1.80529	-0.799133	-4.3525	-3.82336	-3.99137	-3.17535	0.0001159	7.275e-06
Nequ_KIN4M	Nanoarchaeum equitans Kin4-M	Nanoarchaeota	Nanoarchaeum.	536	303	233	31.6	0.434701	0.152985	-0.336702	9.4375	1.97284	-4.20825	-4.0509	-4.59828	0.1145	0.06765
Pire_STRAIN1	Rhodopirellula baltica SH 1	Planctomycetes	Planctomycetacia	7325	2640	4685	55.4	0.63959	0.334608	-2.07462	-1.11351	2.31811	-6.64193	-6.67356	-7.54265	0.008302	2.2e-16
Amar_MARIES	Anaplasma marginale str. St. Maries	Proteobacteria	Alphaproteobacteria	949	270	679	49.8	0.71549	0.47313	-4.22039	-1.22994	-4.59673	-6.64444	-6.62866	-6.51443	0.8808	0.4775
Apha_HZ	Anaplasma phagocytophilum HZ	Proteobacteria	Alphaproteobacteria	1264	386	878	41.6	0.69462	0.460443	-0.999029	-1.29594	-4.34559	-5.41381	-5.50444	-5.90786	0.2839	0.0001695
Atum_C58_CEREON	Agrobacterium tumefaciens str. C58	Proteobacteria	Alphaproteobacteria	5301	1237	4064	59	0.766648	0.540464	-2.17303	-1.25019	-0.674082	-7.5169	-7.11157	-7.2233	0.01569	0.03099
Babo_BIOVAR1_9941	Brucella abortus biovar 1 str. 9-941	Proteobacteria	Alphaproteobacteria	3064	372	2692	57.2	0.87859	0.688642	-1.11575	-3.64016	-0.63957	-6.59113	-6.48296	-6.6136	0.9447	0.5836
Bhen_HOUSTON1	Bartonella henselae	Proteobacteria	Alphaproteobacteria	1471	203	1268	38.2	0.861999	0.670972	3.77716	-1.05289	-0.336342	-4.45468	-4.29102	-4.63486	0.4332	0.1381
Bjap_USDA110	Bradyrhizobium japonicum USDA 110	Proteobacteria	Alphaproteobacteria	8317	1698	6619	64.1	0.79584	0.56655	-2.99844	-1.77402	-0.233799	-8.54234	-8.31518	-8.06951	0.4106	4.456e-05
Bmel_ABORTUS2308	Brucella melitensis biovar Abortus	Proteobacteria	Alphaproteobacteria	3034	399	2635	57.2	0.86849	0.673698	-2.22415	-3.4086	-1.08269	-6.79098	-6.5713	-6.70224	0.4802	0.7646
Bqui_TOULOUSE	Bartonella quintana str. Toulouse	Proteobacteria	Alphaproteobacteria	1140	162	978	38.8	0.857895	0.664912	6.17075	-1.13482	0.181734	-3.89444	-4.18906	-4.56227	0.003468	5.094e-08
Bsui_1330	Brucella suis 1330	Proteobacteria	Alphaproteobacteria	3273	444	2829	57.3	0.864345	0.664833	-2.15678	-2.7755	-1.6791	-6.84369	-6.54209	-6.69463	0.1492	0.4243
Ccre_CB15	Caulobacter crescentus CB15	Proteobacteria	Alphaproteobacteria	3737	769	2968	67.2	0.79422	0.57399	-3.37084	-3.06459	1.45135	-9.07633	-8.88141	-8.77369	0.5072	0.5469
Ecan_JAKE	Ehrlichia canis str. Jake	Proteobacteria	Alphaproteobacteria	925	360	565	29	0.610811	0.404324	3.31991	0.740408	-3.35534	-3.37417	-3.80918	-3.8246	2.797e-06	8.918e-06
Echa_ARKANSAS	Ehrlichia chaffeensis str. Arkansas	Proteobacteria	Alphaproteobacteria	1105	495	610	30.1	0.552036	0.352036	2.73278	-0.612124	-3.15713	-3.72364	-3.95901	-4.05443	0.002592	0.000777
Elit_HTCC2594	Erythrobacter litoralis HTCC2594	Proteobacteria	Alphaproteobacteria	3009	565	2444	63.1	0.81223	0.611167	-5.87656	-5.76207	0.000836377	-8.48142	-8.12109	-7.71596	0.07026	4.068e-07
Erum_WELGEVONDEN	Ehrlichia ruminantium str. Welgevonden	Proteobacteria	Alphaproteobacteria	887	361	526	27.5	0.59301	0.401353	5.07404	0.408079	-2.32896	-3.40776	-3.75917	-4.03346	0.000283	1.466e-08
Gbet_CGDNIH1	Granulibacter bethesdensis CGDNIH1	Proteobacteria	Alphaproteobacteria	2421	480	1941	59.1	0.801735	0.557621	-4.10169	-2.69954	0.509594	-7.77229	-7.21608	-7.80155	0.02235	0.3139
Goxy_621H	Gluconobacter oxydans 621H	Proteobacteria	Alphaproteobacteria	2661	292	2369	60.8	0.890267	0.672679	-1.52638	-3.09832	1.01004	-7.52123	-7.38254	-7.36678	0.09926	0.9745
Jann_CCS1	Jannaschia sp. CCS1	Proteobacteria	Alphaproteobacteria	4283	419	3864	62.2	0.902171	0.743404	-3.7712	-6.64195	0.824889	-6.99093	-7.15973	-7.0882	0.08392	0.3538
Meso_BNC1	Mesorhizobium sp. BNC1	Proteobacteria	Alphaproteobacteria	4543	426	4117	61.1	0.906229	0.756108	-2.8799	-3.37654	0.710256	-7.26784	-7.12972	-7.42509	0.8569	0.06189
Mlot_MAFF303099	Mesorhizobium loti MAFF303099	Proteobacteria	Alphaproteobacteria	7281	1364	5917	62.5	0.812663	0.597445	-3.20926	-2.74412	-0.497686	-8.59582	-8.18513	-7.77936	0.005122	1.417e-13
Mmag_AMB1	Magnetospirillum magneticum AMB-1	Proteobacteria	Alphaproteobacteria	4559	412	4147	65.1	0.909629	0.735688	-1.17329	-1.15876	0.124499	-8.8267	-8.83115	-8.49395	0.6647	0.04712
Mmar_MCS10	Maricaulis maris MCS10	Proteobacteria	Alphaproteobacteria	3063	301	2762	62.7	0.90173	0.75351	-3.22958	-5.10332	1.66074	-7.44651	-7.42756	-7.40518	0.267	0.35
Naro_DSM12444	Novosphingobium aromaticivorans DSM 12444	Proteobacteria	Alphaproteobacteria	3324	370	2954	65.2	0.888688	0.730144	-3.35905	-5.39321	-0.106827	-8.54541	-8.29112	-8.03243	0.634	0.01331
Nham_X14	Nitrobacter hamburgensis X14	Proteobacteria	Alphaproteobacteria	4326	566	3760	61.6	0.869163	0.676607	-2.19956	-2.63661	1.46973	-7.57968	-7.45001	-7.69394	0.8027	0.1014
Nsen_MIYAYAMA	Neorickettsia sennetsu str. Miyayama	Proteobacteria	Alphaproteobacteria	932	399	533	41.1	0.571888	0.325107	-2.3183	-1.26116	-2.57647	-4.81905	-5.26281	-5.2576	0.0001415	0.003621
Nwin_NB255	Nitrobacter winogradskyi Nb-255	Proteobacteria	Alphaproteobacteria	3121	395	2726	62	0.873438	0.676065	-1.29979	-3.89477	1.04381	-7.37114	-7.54177	-7.82612	0.08703	0.002398
Pubi_HTCC1062	Candidatus Pelagibacter ubique HTCC1062	Proteobacteria	Alphaproteobacteria	1354	730	624	29.7	0.460857	0.242984	3.80251	1.0375	-1.30248	-3.06959	-3.24164	-3.40673	0.0005949	0.002022
Rbel_RML369C	Rickettsia bellii RML369-C	Proteobacteria	Alphaproteobacteria	1429	740	689	31.6	0.482155	0.314906	6.69527	0.689498	0.343867	-3.02041	-3.338	-3.60871	2.852e-09	5.027e-11
Rcon_MALISH7	Rickettsia conorii str. Malish 7	Proteobacteria	Alphaproteobacteria	1374	779	595	32.4	0.433042	0.24163	4.86074	1.31033	-0.840848	-3.43607	-3.62947	-4.13143	5.105e-05	1.606e-11
Rden_OCH114	Roseobacter denitrificans OCh 114	Proteobacteria	Alphaproteobacteria	4129	518	3611	58.9	0.874546	0.708162	-2.40004	-4.3856	-0.0203123	-7.4861	-7.15338	-6.64974	0.1015	3.483e-08
Retl_CFN42	Rhizobium etli CFN 42	Proteobacteria	Alphaproteobacteria	5963	690	5273	61	0.884286	0.716418	-2.35435	-2.24713	-1.75512	-8.22696	-7.70243	-7.12647	0.003342	8.176e-14
Rfel_URRWXCAL2	Rickettsia felis URRWXCal2	Proteobacteria	Alphaproteobacteria	1512	773	739	32.5	0.488757	0.300265	7.00911	1.00819	-0.340239	-3.26455	-3.52746	-3.92503	6.026e-07	2.041e-09
Rleg_3841	Rhizobium leguminosarum bv. viciae 3841	Proteobacteria	Alphaproteobacteria	7136	805	6331	60.9	0.887192	0.706979	-0.8955	-0.990747	-0.0857745	-7.29516	-7.15834	-6.81215	0.8944	0.001556
Rpal_BISB5	Rhodopseudomonas palustris BisB5	Proteobacteria	Alphaproteobacteria	4397	481	3916	64.8	0.890607	0.695929	-0.133734	-2.03694	1.27648	-7.99757	-7.96233	-7.65552	0.05634	0.9186
Rpro_MADRIDE	Rickettsia prowazekii	Proteobacteria	Alphaproteobacteria	834	458	376	29	0.450839	0.281775	7.31968	1.99687	-0.213342	-2.81579	-3.12748	-3.5125	1.468e-05	8.203e-11
Rrub_ATCC11170	Rhodospirillum rubrum ATCC 11170	Proteobacteria	Alphaproteobacteria	3840	252	3588	65.4	0.934375	0.8	-2.8414	-1.99933	3.31665	-7.94048	-7.89961	-7.75323	0.7039	0.6758
Rsph_241	Rhodobacter sphaeroides 2.4.1	Proteobacteria	Alphaproteobacteria	4123	330	3793	68.8	0.919961	0.781955	-5.40549	-3.66034	0.391069	-9.17909	-9.09449	-8.19868	0.5095	0.0002085
Rtyp_WILMINGTON	Rickettsia typhi str. Wilmington	Proteobacteria	Alphaproteobacteria	838	454	384	28.9	0.458234	0.278043	7.64036	1.2765	-1.03918	-2.78062	-3.09002	-3.45938	4.423e-05	6.71e-11
Sala_RB2256	Sphingopyxis alaskensis RB2256	Proteobacteria	Alphaproteobacteria	3195	417	2778	65.5	0.869484	0.697966	-4.83181	-5.22963	1.04914	-8.55875	-8.35276	-8.01951	0.8812	0.01005
Sili_TM1040	Silicibacter sp. TM1040	Proteobacteria	Alphaproteobacteria	3864	329	3535	60.1	0.914855	0.783385	-2.4211	-2.51725	0.0479301	-6.63283	-6.86251	-6.73873	0.009059	0.09206
Smel_1021	Sinorhizobium meliloti 1021	Proteobacteria	Alphaproteobacteria	6182	655	5527	62.2	0.894047	0.733581	-2.53464	-2.70105	-0.533836	-7.91115	-7.71157	-7.2277	0.909	7.371e-05
Spom_DSS3	Silicibacter pomeroyi DSS-3	Proteobacteria	Alphaproteobacteria	4252	496	3756	64.1	0.883349	0.721072	-4.30379	-2.84555	0.185789	-8.22097	-7.91406	-7.36083	0.4742	1.18e-06
Wend_TRS	Wolbachia endosymbiont strain TRS of Brugia malayi	Proteobacteria	Alphaproteobacteria	803	321	482	34.2	0.600249	0.354919	1.06811	-0.826516	-4.34703	-3.99533	-4.18482	-4.30124	0.01572	0.00778
Zmob_ZM4	Zymomonas mobilis subsp. mobilis ZM4	Proteobacteria	Alphaproteobacteria	1998	454	1544	46.3	0.772773	0.534034	-1.18732	-2.57068	-1.98436	-5.9	-5.40335	-5.86541	0.00727	0.6386
Azoa_EBN1	Azoarcus sp. EbN1	Proteobacteria	Betaproteobacteria	4564	602	3962	64.7	0.868098	0.690841	-1.22759	-1.51455	3.77477	-6.97691	-7.48552	-7.69086	8.482e-09	1.766e-09
Bavi_197N	Bordetella avium 197N	Proteobacteria	Betaproteobacteria	3041	720	2321	61.6	0.763236	0.566261	-2.62148	-0.81535	5.12314	-5.19417	-5.71648	-6.52245	8.613e-13	2.2e-16
Bbro_RB50	Bordetella bronchiseptica	Proteobacteria	Betaproteobacteria	4994	1100	3894	68.1	0.779736	0.601121	-3.10837	-2.12708	4.96142	-6.717	-7.17564	-7.18381	2.2e-16	4.536e-15
Bcen_AU1054	Burkholderia cenocepacia AU 1054	Proteobacteria	Betaproteobacteria	6477	1369	5108	66.9	0.788637	0.615872	-2.11378	-1.72744	5.62351	-6.34811	-7.0113	-7.2039	2.2e-16	2.2e-16
Bmal_ATCC23344	Burkholderia mallei ATCC 23344	Proteobacteria	Betaproteobacteria	5024	1449	3575	68.5	0.711584	0.511943	-2.54165	-0.79447	2.57742	-8.40304	-8.35868	-7.9068	5.161e-07	0.531
Bpar_12822	Bordetella parapertussis	Proteobacteria	Betaproteobacteria	4178	1016	3162	68.1	0.756821	0.568214	-3.22821	-1.88531	4.28298	-6.82362	-7.2621	-7.31707	2.2e-16	7.377e-13
Bper_TOHAMA1	Bordetella pertussis	Proteobacteria	Betaproteobacteria	3436	798	2638	67.7	0.767753	0.598661	-3.63601	-1.94166	5.19672	-6.42794	-6.90802	-6.8102	2.2e-16	1.045e-09
Bpse_K96243	Burkholderia pseudomallei K96243	Proteobacteria	Betaproteobacteria	5722	1426	4296	68.1	0.750786	0.554701	-0.717641	-0.673978	4.03349	-7.4075	-7.69617	-7.39686	2.2e-16	1.151e-07
Btha_ATCC700388	Burkholderia thailandensis E264	Proteobacteria	Betaproteobacteria	5633	1345	4288	67.6	0.761228	0.551926	-0.831585	-1.24847	2.33908	-8.41628	-8.17807	-8.11091	0.0006647	0.3984
Burk_383	Burkholderia sp. 383	Proteobacteria	Betaproteobacteria	7717	1567	6150	66.3	0.796942	0.626928	-1.62663	-2.04565	5.8231	-6.1723	-6.84493	-6.95403	2.2e-16	2.2e-16
Bxen_LB400	Burkholderia xenovorans LB400	Proteobacteria	Betaproteobacteria	8702	1690	7012	62.6	0.805792	0.625144	-1.03191	-0.68005	3.92121	-6.22834	-6.5726	-6.77499	2.2e-16	2.2e-16
Cvio_ATCC12472	Chromobacterium violaceum ATCC 12472	Proteobacteria	Betaproteobacteria	4216	504	3712	64.8	0.880455	0.667694	4.48831	-0.0607019	3.91597	-6.22937	-6.36624	-6.884	6.719e-06	1.945e-10
Daro_RCB	Dechloromonas aromatica RCB	Proteobacteria	Betaproteobacteria	4171	846	3325	59.2	0.797171	0.609206	-0.0991463	-1.88244	4.02981	-5.15355	-5.77961	-6.36165	9.89e-16	2.2e-16
Mfla_KT	Methylobacillus flagellatus KT	Proteobacteria	Betaproteobacteria	2753	508	2245	55.7	0.815474	0.63458	0.0809007	-0.69416	4.33588	-4.94134	-5.16083	-5.84971	0.001151	3.053e-13
Neur_ATCC19718	Nitrosomonas europaea ATCC 19718	Proteobacteria	Betaproteobacteria	2461	588	1873	50.7	0.761073	0.55384	0.503044	-0.370792	3.15408	-4.56071	-4.91616	-5.62702	1.852e-05	2.2e-16
Neut_C71	Nitrosomonas eutropha C91	Proteobacteria	Betaproteobacteria	2550	652	1898	48.5	0.744314	0.533333	-0.739091	0.640642	2.44606	-4.82347	-4.95774	-5.46633	0.0001245	2.501e-11
Ngon_FA1090	Neisseria gonorrhoeae FA 1090	Proteobacteria	Betaproteobacteria	1999	462	1537	52.7	0.768884	0.550775	2.84391	-1.84235	2.49816	-4.4132	-4.82274	-5.20189	6.544e-09	2.312e-13
Nmen_Z2491	Neisseria meningitidis Z2491	Proteobacteria	Betaproteobacteria	1906	423	1483	51.8	0.778069	0.581847	3.24767	-0.191916	2.66091	-3.92057	-4.51217	-4.87047	9e-13	2.2e-16
Nmul_ATCC25196	Nitrosospira multiformis ATCC 25196	Proteobacteria	Betaproteobacteria	2805	632	2173	53.9	0.774688	0.583601	-1.49799	-1.42289	2.8311	-4.77722	-5.2595	-6.11683	3.358e-08	2.2e-16
Pol_JS666	Polaromonas sp. JS666	Proteobacteria	Betaproteobacteria	5453	1208	4245	62	0.778471	0.580965	-1.78906	-0.456504	5.77719	-5.33866	-5.57263	-6.40242	1.472e-09	2.2e-16
Reut_JMP134	Ralstonia eutropha JMP134	Proteobacteria	Betaproteobacteria	6446	1273	5173	64.4	0.802513	0.646603	-1.56047	-1.21926	5.47679	-5.9575	-6.47763	-6.91151	2.2e-16	2.2e-16
Rfer_DSM15236	Rhodoferax ferrireducens DSM 15236	Proteobacteria	Betaproteobacteria	4418	1101	3317	59.6	0.750792	0.54459	-0.702379	-1.0789	5.48327	-4.84117	-5.18004	-5.96614	1.486e-11	2.2e-16
Rmet_CH34	Ralstonia metallidurans CH34	Proteobacteria	Betaproteobacteria	6319	1319	5000	63.5	0.791264	0.619718	-2.67559	-1.44381	5.16455	-5.98875	-6.50163	-6.97428	2.2e-16	2.2e-16
Rsol_GMI1000	Ralstonia solanacearum	Proteobacteria	Betaproteobacteria	5111	1245	3866	67	0.756408	0.572491	-2.63995	-1.65114	6.44736	-6.194	-6.88314	-7.51027	2.2e-16	2.2e-16
Tden_ATCC25259	Thiobacillus denitrificans ATCC 25259	Proteobacteria	Betaproteobacteria	2827	641	2186	66.1	0.773258	0.577998	-3.0181	-1.81192	5.12481	-6.72402	-7.37376	-7.44419	1.03e-11	3.654e-09
Adeh_2CPC	Anaeromyxobacter dehalogenans 2CP-C	Proteobacteria	Deltaproteobacteria	4345	563	3782	74.9	0.870426	0.721519	-5.89072	-7.32087	2.05754	-10.114	-10.3293	-10.4308	0.009515	0.01359
Bbac_HD100	Bdellovibrio bacteriovorus	Proteobacteria	Deltaproteobacteria	3575	611	2964	50.6	0.829091	0.666853	-0.413619	-2.69622	-0.807541	-5.94501	-5.50543	-5.98738	0.05636	0.1165
Ddes_G20	Desulfovibrio desulfuricans G20	Proteobacteria	Deltaproteobacteria	3774	521	3253	57.8	0.86195	0.721251	-2.12745	-0.38268	0.218747	-7.50845	-6.69915	-6.86068	0.0008227	0.004659
Dpsy_LSV54	Desulfotalea psychrophila LSv54	Proteobacteria	Deltaproteobacteria	3236	790	2446	46.6	0.755871	0.588381	2.68553	-0.0758639	0.334128	-4.35063	-4.61804	-4.91958	1.794e-07	3.632e-11
Dvul_HILDENBOROUGH	Desulfovibrio vulgaris subsp. vulgaris str. Hildenborough	Proteobacteria	Deltaproteobacteria	3531	447	3084	63.3	0.873407	0.747947	-2.49966	-1.37885	0.131479	-7.41387	-7.29769	-7.62425	0.5843	0.05138
Gmet_GS15	Geobacter metallireducens GS-15	Proteobacteria	Deltaproteobacteria	3532	196	3336	59.5	0.944507	0.85957	-2.2309	-2.25658	1.67225	-5.73724	-5.91999	-6.36754	0.5273	0.0003388
Gsul_PCA	Geobacter sulfurreducens PCA	Proteobacteria	Deltaproteobacteria	3446	297	3149	60.9	0.913813	0.814568	-5.31438	-1.5508	-0.843526	-6.70572	-6.93647	-6.94236	0.02371	0.05612
Lint_PHEMN100	Lawsonia intracellularis PHE/MN1-00	Proteobacteria	Deltaproteobacteria	1322	292	1030	33.1	0.779123	0.653555	3.7872	-1.98022	-1.34797	-3.6839	-3.79436	-4.65796	0.07979	2.21e-15
Mxan_DK1622	Myxococcus xanthus DK 1622	Proteobacteria	Deltaproteobacteria	7331	1489	5842	68.9	0.79689	0.607421	-6.15654	-3.51669	1.25145	-9.0176	-9.11351	-9.41902	0.02358	0.0002771
Pcar_DSM2380	Pelobacter carbinolicus DSM 2380	Proteobacteria	Deltaproteobacteria	3353	219	3134	55.1	0.934685	0.823143	-0.808992	0.605075	2.19613	-5.6726	-5.6843	-6.13068	0.2489	0.0004558
Saci_SB	Syntrophus aciditrophicus SB	Proteobacteria	Deltaproteobacteria	3168	694	2474	51.5	0.780934	0.611111	-2.34192	-0.609214	-0.702939	-5.65159	-5.6503	-5.81524	0.04971	0.01814
Cjej_NCTC11168	Campylobacter jejuni subsp. jejuni NCTC 11168	Proteobacteria	Epsilonproteobacteria	1621	179	1442	30.5	0.889574	0.74892	3.0636	-0.244678	-2.22262	-4.01564	-3.7261	-3.58017	0.1938	0.03341
Haci_SHEEBA	Helicobacter acinonychis str. Sheeba	Proteobacteria	Epsilonproteobacteria	1617	299	1318	38.2	0.81509	0.667285	-0.806124	-1.25725	-0.687835	-4.5913	-4.59004	-4.38156	0.2329	0.8067
Hhep_ATCC51449	Helicobacter hepaticus ATCC 51449	Proteobacteria	Epsilonproteobacteria	1875	248	1627	35.9	0.867733	0.7616	2.29533	-0.491053	-1.05889	-4.38266	-4.28259	-4.15913	0.5981	0.6788
Hpyl_J99	Helicobacter pylori J99	Proteobacteria	Epsilonproteobacteria	1491	170	1321	39.2	0.885983	0.768612	3.09261	-0.621957	1.69499	-3.74018	-4.21451	-4.27192	0.000785	0.0002341
Tden_ATCC33889	Thiomicrospira denitrificans ATCC 33889	Proteobacteria	Epsilonproteobacteria	2097	319	1778	34.5	0.847878	0.688603	1.87454	1.1058	-1.02092	-3.55549	-3.82558	-3.64499	0.0007116	0.1361
Wsuc_DSMZ1740	Wolinella succinogenes	Proteobacteria	Epsilonproteobacteria	2044	176	1868	48.5	0.913894	0.815558	-1.68001	-0.962168	2.52885	-5.69148	-5.58531	-5.35519	0.78	0.4209
Abor_SK2	Alcanivorax borkumensis SK2	Proteobacteria	Gammaproteobacteria	2755	386	2369	54.7	0.859891	0.689655	2.39587	-1.26303	2.93049	-6.15	-6.26506	-6.24745	0.02465	0.03881
Acin_ADP1	Acinetobacter sp. ADP1	Proteobacteria	Gammaproteobacteria	3193	750	2443	40.4	0.765111	0.555904	3.15326	-0.518396	-0.836449	-4.21733	-4.45249	-4.76941	2.825e-05	1.783e-13
Aehr_HLHE1	Alkalilimnicola ehrlichei MLHE-1	Proteobacteria	Gammaproteobacteria	2865	213	2652	67.5	0.925654	0.8	-1.02883	-2.66013	4.08384	-7.38826	-7.73365	-7.81229	0.01879	0.01342
Baph_BP	Buchnera aphidicola (Baizongia pistaciae)	Proteobacteria	Gammaproteobacteria	507	150	357	25.3	0.704142	0.504931	9.06392	1.05377	-0.590457	-2.694	-2.97414	-3.66331	0.0409	3.483e-09
Bcic_HC	Baumannia cicadellinicola str. Hc (Homalodisca coagulata)	Proteobacteria	Gammaproteobacteria	595	184	411	33.2	0.690756	0.492437	6.16869	2.43731	-0.479694	-3.6087	-3.58548	-4.509	0.6214	1.795e-06
Bflo	Candidatus Blochmannia floridanus	Proteobacteria	Gammaproteobacteria	583	202	381	27.4	0.653516	0.427101	6.08169	-0.0357502	-2.18947	-3.28762	-3.3312	-3.88425	0.3802	2.002e-06
Cbur_RSA493	Coxiella burnetii RSA 493	Proteobacteria	Gammaproteobacteria	2052	411	1641	42.6	0.799708	0.561891	3.68314	-0.454439	-0.685769	-4.65474	-4.5934	-5.21578	0.5083	5.947e-06
Cpsy_34H	Colwellia psychrerythraea 34H	Proteobacteria	Gammaproteobacteria	4910	1233	3677	38	0.74888	0.546843	7.15612	1.06318	0.624366	-3.65288	-4.13678	-4.08132	2.2e-16	2.2e-16
Csal_DSM3043	Chromohalobacter salexigens DSM 3043	Proteobacteria	Gammaproteobacteria	3298	266	3032	63.9	0.919345	0.798363	1.74755	-1.35233	4.80341	-6.34398	-6.87867	-7.02253	0.0004477	9.94e-06
Ecar_SCRI1043	Erwinia carotovora subsp. atroseptica SCRI1043	Proteobacteria	Gammaproteobacteria	4436	483	3953	51	0.891118	0.734896	7.85447	-0.283468	2.67957	-4.82692	-5.14704	-5.25984	1.673e-05	1.484e-07
Ecol_K12_W3110	Escherichia coli W3110	Proteobacteria	Gammaproteobacteria	4227	396	3831	50.8	0.906317	0.763426	8.14285	1.80246	2.5924	-4.88712	-4.9839	-5.32509	0.001604	6.053e-09
Ftul_SCHU4	Francisella tularensis subsp. tularensis SCHU S4	Proteobacteria	Gammaproteobacteria	1603	623	980	32.3	0.611354	0.479726	3.32347	2.30528	-3.17659	-3.03515	-3.50909	-3.81592	1.119e-11	2.2e-16
Hche_KCTC2396	Hahella chejuensis KCTC 2396	Proteobacteria	Gammaproteobacteria	6778	1050	5728	53.9	0.845087	0.670552	2.62649	1.47676	1.16154	-5.47917	-5.65105	-5.88995	2.096e-06	5.967e-11
Hduc_35000HP	Haemophilus ducreyi 35000HP	Proteobacteria	Gammaproteobacteria	1715	402	1313	38.2	0.765598	0.609329	5.31349	1.08014	0.319367	-3.74279	-3.94388	-4.11386	3.006e-05	5.748e-07
Hinf_KW20	Haemophilus influenzae Rd KW20	Proteobacteria	Gammaproteobacteria	1709	441	1268	38.2	0.741954	0.605617	4.64792	0.183074	0.805797	-3.9449	-4.10622	-4.05489	0.0002318	0.007981
Hsom_129PT	Haemophilus somnus 129PT	Proteobacteria	Gammaproteobacteria	1798	330	1468	37.2	0.816463	0.677419	6.24661	1.5882	0.150211	-3.6	-3.88079	-3.87888	4.392e-05	0.0001283
Iloi_L2TR	Idiomarina loihiensis L2TR	Proteobacteria	Gammaproteobacteria	2622	289	2333	47	0.889779	0.73074	8.36149	0.0232061	2.7958	-4.40035	-4.73528	-5.15542	0.0009506	9.437e-10
Lpne_LENS	Legionella pneumophila str. Lens	Proteobacteria	Gammaproteobacteria	2922	479	2443	38.4	0.836071	0.654004	5.46906	0.447691	0.981683	-3.64286	-3.96199	-4.47655	7.498e-05	2.2e-16
Mcap_BATH	Methylococcus capsulatus str. Bath	Proteobacteria	Gammaproteobacteria	2960	397	2563	63.6	0.865878	0.612838	2.36071	0.333316	3.64833	-6.36448	-7.17962	-7.54584	4.64e-09	1.487e-11
Msuc_MBEL55E	Mannheimia succiniciproducens MBEL55E	Proteobacteria	Gammaproteobacteria	2384	669	1715	42.5	0.719379	0.527685	2.77831	0.520215	-0.537931	-4.56442	-4.3684	-4.40165	0.2675	0.8606
Noce_ATCC19707	Nitrosococcus oceani ATCC 19707	Proteobacteria	Gammaproteobacteria	3017	663	2354	50.3	0.780245	0.616175	1.39081	0.439671	2.27493	-4.5917	-4.94856	-5.7876	4.701e-07	2.2e-16
Paer_PAO1	Pseudomonas aeruginosa PAO1	Proteobacteria	Gammaproteobacteria	5567	519	5048	66.6	0.906772	0.769355	3.07383	-0.671372	7.46097	-6.35742	-7.41363	-7.14797	2.2e-16	2.2e-16
Parc_273-4	Psychrobacter arcticus 273-4	Proteobacteria	Gammaproteobacteria	2120	316	1804	42.8	0.850943	0.674528	7.68345	2.71718	2.85152	-3.87247	-4.38225	-4.24218	2.51e-07	1.046e-05
Patl_T6C	Pseudoalteromonas atlantica T6c	Proteobacteria	Gammaproteobacteria	4281	751	3530	44.6	0.824574	0.631395	7.30965	1.08449	1.72749	-4.11571	-4.58632	-4.64187	4.024e-15	7.141e-16
Pcry_K5	Psychrobacter cryohalolentis K5	Proteobacteria	Gammaproteobacteria	2511	387	2124	42.2	0.845878	0.67264	7.84401	2.44418	1.68988	-3.7969	-4.35935	-4.30033	9.833e-09	6.526e-08
Pent_L48	Pseudomonas entomophila L48	Proteobacteria	Gammaproteobacteria	5133	535	4598	64.2	0.895772	0.746932	2.12815	-0.698222	7.53334	-5.93364	-6.7984	-6.68652	5.551e-15	2.241e-14
Pflu_PFO1	Pseudomonas fluorescens PfO-1	Proteobacteria	Gammaproteobacteria	5732	621	5111	60.5	0.891661	0.732205	2.09963	-0.953991	5.34089	-5.7942	-6.36196	-6.43039	6.865e-13	2.2e-16
Phal_TAC125	Pseudoalteromonas haloplanktis TAC125	Proteobacteria	Gammaproteobacteria	3485	663	2822	40.1	0.809756	0.616069	8.03639	1.04787	1.35988	-4.26848	-4.39836	-4.3977	4.09e-05	0.0004122
Plum_TTO1	Photorhabdus luminescens subsp. laumondii TTO1	Proteobacteria	Gammaproteobacteria	4597	556	4041	42.8	0.879052	0.731564	5.24599	0.259794	1.96318	-4.1759	-4.44391	-4.82727	8.081e-06	2.647e-15
Pmul_PM70	Pasteurella multocida subsp. multocida str. Pm70	Proteobacteria	Gammaproteobacteria	2009	308	1701	40.4	0.84669	0.69786	7.63364	1.7421	0.224066	-3.65292	-4.099	-4.18031	2.319e-05	3.741e-06
Ppro_SS9	Photobacterium profundum	Proteobacteria	Gammaproteobacteria	5478	1138	4340	41.7	0.79226	0.592735	4.7707	0.790862	-0.0374338	-4.68761	-4.81671	-4.83475	0.0002028	0.001335
Pput_KT2440	Pseudomonas putida KT2440	Proteobacteria	Gammaproteobacteria	5350	845	4505	61.5	0.842056	0.660374	0.590534	-0.996409	3.11804	-6.49314	-6.98794	-6.9329	1.033e-10	6.88e-08
Psyr_B728A	Pseudomonas syringae pv. syringae B728a	Proteobacteria	Gammaproteobacteria	5089	554	4535	59.2	0.891138	0.735508	2.75063	-0.52664	4.73223	-5.78267	-6.30832	-6.33111	2.555e-09	7.161e-11
Sdeg_240	Saccharophagus degradans 2-40	Proteobacteria	Gammaproteobacteria	4008	764	3244	45.8	0.809381	0.618762	7.88673	2.04382	1.91693	-4.24472	-4.71265	-4.91218	1.916e-14	2.2e-16
Sden_OS217	Shewanella denitrificans OS217	Proteobacteria	Gammaproteobacteria	3754	523	3231	45.1	0.860682	0.701385	6.28889	0.319607	2.5093	-4.226	-4.69837	-4.66124	3.757e-11	1.734e-10
Sent_PARATYPIA_ATCC9150	Salmonella enterica subsp. enterica serovar Paratyphi A str. ATCC	Proteobacteria	Gammaproteobacteria	4086	456	3630	52.2	0.888399	0.73813	6.22508	-0.0387861	2.01606	-5.21996	-5.25253	-5.41094	0.002018	3.457e-05
Sfri_NCIMB400	Shewanella frigidimarina NCIMB 400	Proteobacteria	Gammaproteobacteria	4029	573	3456	41.6	0.857781	0.693224	6.85462	1.72427	1.86355	-3.68325	-4.2741	-4.61568	8.707e-14	2.2e-16
Sglo_MORSITANS	Sodalis glossinidius str. 'morsitans'	Proteobacteria	Gammaproteobacteria	2516	366	2150	54.5	0.854531	0.682432	3.21213	-0.193887	3.24481	-5.84781	-5.76731	-5.85651	0.1274	0.0601
Shew_MR4	Shewanella sp. MR-4	Proteobacteria	Gammaproteobacteria	3924	490	3434	47.9	0.875127	0.722987	5.86144	-0.593169	2.38502	-4.16531	-4.69761	-5.07846	9.65e-09	2.2e-16
Sone_MR1	Shewanella oneidensis MR-1	Proteobacteria	Gammaproteobacteria	4779	915	3864	45.9	0.808537	0.639883	3.63027	-0.6617	1.74019	-5.30699	-5.12732	-5.14529	0.8596	0.8288
Styp_LT2	Salmonella typhimurium LT2	Proteobacteria	Gammaproteobacteria	4541	486	4055	52.2	0.892975	0.74455	5.98823	-0.335229	1.48305	-5.08539	-5.18573	-5.42873	0.011	1.717e-05
Tcru_XCL2	Thiomicrospira crunogena XCL-2	Proteobacteria	Gammaproteobacteria	2196	317	1879	43.1	0.855647	0.666211	6.41537	0.576575	2.15321	-3.3959	-4.11097	-4.46243	1.185e-11	2.2e-16
Vcho_N16961	Vibrio cholerae O1 biovar eltor str. N16961	Proteobacteria	Gammaproteobacteria	3828	1009	2819	47.5	0.736416	0.548589	1.72555	0.0834261	0.339295	-5.43578	-5.34263	-5.47896	0.2263	0.09465
Vfis_ES114	Vibrio fischeri ES114	Proteobacteria	Gammaproteobacteria	3802	650	3152	38.4	0.829037	0.651236	8.12543	-0.134597	1.45637	-3.72615	-4.08226	-4.3748	1.251e-08	2.2e-16
Vpar_O3K6_RIMD2210633	Vibrio parahaemolyticus RIMD 2210633	Proteobacteria	Gammaproteobacteria	4820	953	3867	45.4	0.802282	0.628008	5.40232	-0.0543673	1.7122	-4.62126	-4.78831	-4.89947	8.766e-06	7.034e-08
Vvul_CMCP6	Vibrio vulnificus CMCP6	Proteobacteria	Gammaproteobacteria	4538	1033	3505	46.7	0.772367	0.595196	1.35006	-0.323389	0.145176	-5.14395	-5.27174	-5.17307	0.0005215	0.06816
Wbre	Wigglesworthia glossinidia endosymbiont of Glossina brevipalpis	Proteobacteria	Gammaproteobacteria	611	314	297	22.5	0.486088	0.368249	4.28881	1.12519	-2.5159	-3.05064	-3.07768	-3.51886	0.99	0.0005925
Xaxo_306	Xanthomonas axonopodis pv. citri str. 306	Proteobacteria	Gammaproteobacteria	4428	1227	3201	64.7	0.7229	0.499322	-3.06091	-1.87457	2.09739	-8.20685	-8.26903	-8.02021	0.01577	0.2954
Xcam_ATCC33913	Xanthomonas campestris pv. campestris str. ATCC 33913	Proteobacteria	Gammaproteobacteria	4181	1136	3045	65.1	0.728295	0.509208	-3.03987	-1.73609	2.92155	-8.10097	-8.31701	-8.05448	6.425e-05	0.689
Xfas_TEMECULA1	Xylella fastidiosa Temecula1	Proteobacteria	Gammaproteobacteria	2036	618	1418	51.8	0.696464	0.460216	-0.498039	-1.06857	2.48727	-5.17006	-5.50508	-6.16608	0.0001499	4.239e-15
Xory_MAFF311018	Xanthomonas oryzae pv. oryzae MAFF 311018	Proteobacteria	Gammaproteobacteria	4372	1176	3196	63.7	0.731016	0.495425	-3.5781	-1.99485	3.00709	-7.84209	-7.96946	-7.92165	0.003951	0.2321
Ypes_CO92	Yersinia pestis CO92	Proteobacteria	Gammaproteobacteria	4049	525	3524	47.6	0.870338	0.715732	4.2971	0.823175	2.73034	-5.04171	-5.08337	-5.316	0.0006855	2.47e-07
Ypse_IP32953	Yersinia pseudotuberculosis IP 32953	Proteobacteria	Gammaproteobacteria	4038	458	3580	47.6	0.886578	0.734522	4.65567	0.877762	2.734	-4.68712	-4.86366	-5.16444	0.0003762	2.585e-09
Bafz_PKO	Borrelia afzelii PKo	Spirochaetes	Spirochaetales	1215	222	993	27.8	0.817284	0.68642	2.20583	1.02157	-4.10715	-3.64775	-3.64269	-3.87915	0.5918	0.01835
Bbur_B31	Borrelia burgdorferi B31	Spirochaetes	Spirochaetales	1634	441	1193	28.2	0.73011	0.575275	2.45687	0.688469	-4.02979	-3.98027	-3.90666	-3.8264	0.3185	0.932
Bgar_PBI	Borrelia garinii PBi	Spirochaetes	Spirochaetales	932	166	766	28.1	0.821888	0.700644	3.84085	1.69852	-6.12667	-3.4994	-3.64144	-3.89843	0.1265	0.002168
Lint_COPENHAGENI_FIOCRUZL1130	Leptospira interrogans serovar Copenhageni str. Fiocruz L1-130	Spirochaetes	Spirochaetales	3658	1277	2381	35	0.650902	0.434117	1.2598	-1.27412	-1.96402	-4.27345	-4.16937	-4.79114	0.5513	3.322e-13
Tden_ATCC35405	Treponema denticola ATCC 35405	Spirochaetes	Spirochaetales	2767	498	2269	37.9	0.820022	0.696422	1.78078	-0.997626	-1.68367	-4.18373	-4.13766	-4.16095	0.1394	0.5238
Tpal_NICHOLS	Treponema pallidum subsp. pallidum str. Nichols	Spirochaetes	Spirochaetales	1031	184	847	52.8	0.821532	0.667313	-5.73186	-4.55738	-1.57804	-7.63043	-7.53935	-7.02538	0.797	0.007729
Tmar_MSB8	Thermotoga maritima MSB8	Thermotogae	Thermotogales	1846	113	1733	46.2	0.938787	0.871614	-4.9442	-3.3856	-5.58141	-6.0469	-5.99283	-6.06607	0.6514	0.4833
*RSD is a proportion of SD genes in a genome
